# Supplementary material for: A Single Organic Fluorescent Probe for the Discrimination of Dual Spontaneous ROS in Living Organisms: Theoretical Approach
Source: Molecules. 2023 Oct 9;28(19):6983. doi: 10.3390/molecules28196983 (PMC10574373; doi:10.3390/molecules28196983)
Supplement: Supplementary file 1 [file molecules-28-06983-s001.zip]

Archive with 1 entries (1 files):
- molecules-2599055-supplementary.pdf
